# Supplementary material for: Beyond Treatment Decisions: The Predictive Value of Comprehensive Geriatric Assessment in Older Cancer Patients
Source: Cancers (Basel). 2025 Jul 28;17(15):2489. doi: 10.3390/cancers17152489 (PMC12346502; doi:10.3390/cancers17152489)
Supplement: Supplementary file 1 [file cancers-17-02489-s001.zip]

Archive with 1 entries (1 files):
- cancers-3741547-supplementary.pdf
